# Supplementary material for: Changes in mitochondrial distribution occur at the axon initial segment in association with neurodegeneration in Drosophila
Source: Biol Open. 2024 Jul 11;13(7):bio060335. doi: 10.1242/bio.060335 (PMC11261633; doi:10.1242/bio.060335)
Supplement: Table S1. [file biolopen-13-060335-TableS1.xlsx]

## Sheet: Key
Sheet	Description
Fig. 1I	Quantification of the ratio of mitochondrial fluorescence intensity in the somatodendritic region to that of the axonal region of MB neurons of WT and Cdk5α-KO 3rd instar larvae, 10 day-old adults, and 30 day-old adults
Fig. 3A-C	Quantification of mitochondrial fluorescence intensity across the AIS region of MB neurons of WT and Cdk5α-KO 3rd instar larvae, 10 day-old adults, and 30 day-old adults
Fig. 3D	Quantification of the normalized, integrated mitochondrial intensity within the AIS region from Fig. 3A-C.
Fig. 5A-C	Quantification of mitochondrial fluorescence intensity across the AIS region of MB neurons of WT and Ank2-L4 3rd instar larvae, 10 day-old adults, and 30 day-old adults
Fig. 5D	Quantification of the normalized, integrated mitochondrial intensity within the AIS region from Fig. 5A-C
Fig. 7G	Quantification of the ratio of mitochondrial fluorescence intensity in the somatodendritic region to that of the axonal region of MB neurons of WT and Ank2-L4 3rd instar larvae, 10 day-old adults, and 30 day-old adults
Fig. S1G-I	Quantification of mitochondrial fluorescence intensity across the AIS region of MB neurons of WT and WT + GFP 3rd instar larvae, 10 day-old adults, and 30 day-old adults
Fig. S2G	Quantification of the ratio of mitochondrial fluorescence intensity in the somatodendritic region to that of the axonal region of MB neurons of WT and WT + GFP 3rd instar larvae, 10 day-old adults, and 30 day-old adults

## Sheet: Fig. 1I
WT, 3rd instar larvae	KO, 3rd instar larvae	WT, 10 day-old adult	KO, 10 day-old adult	WT, 30 day-old adult	KO, 30 day-old adult
0.793	2.112	0.812	1.395	0.575	0.564
2.183	2.079	0.581	1.037	0.585	0.593
3.581	1.477	0.642	0.737	0.521	0.486
4.704	1.434	0.502	0.962	1.044	0.99
2.048	0.898	0.63	1.003	0.799	0.849
3.784	3.399	0.701	0.791	0.752	0.923
3.436	1.835	0.579	0.819	0.566	0.775
4.571	6.76	0.47	0.444	0.493
4.339	4.839	1.487		0.421
0.756	2.365	0.977		0.312
6.04	2.01	0.773		0.628
5.517	2.728	0.769		0.328
	3.898	1.176		0.462
	5.988	0.758		0.851
		0.398
		0.569
		0.929
		0.935
		0.253
		0.482
		0.794
		0.478
		1.482
		0.563

## Sheet: Fig. 3A-C
Distance from center of AIS (µm)	WT, 3rd instar larva		KO, 3rd instar larvae		WT, 10 day-old adult		KO, 10 day-old adult		WT, 30 day-old adult		KO, 30 day-old adult
	Mean	SEM	Mean	SEM	Mean	SEM	Mean	SEM	Mean	SEM	Mean	SEM
-23.247					1.12318	0.0942593	0.892939	0.038882	1.29272	0.124372	1.07854	0.136456
-22.832					1.29641	0.131443	0.870531	0.0358333	1.43036	0.0899371	1.10248	0.1144
-22.417					1.15792	0.144774	0.890585	0.036273	1.34923	0.0855502	1.09267	0.110032
-22.002					1.18209	0.122813	0.880057	0.0492996	1.43731	0.0964675	1.05906	0.085254
-21.587					1.15492	0.124435	0.859534	0.054488	1.42562	0.0847306	1.0864	0.0985883
-21.172					1.17686	0.0828308	0.873315	0.0641827	1.24994	0.122518	1.10004	0.115711
-20.757					1.20404	0.109378	0.86068	0.057764	1.30017	0.0641637	1.07878	0.125174
-20.342					1.22476	0.113083	0.821928	0.0542221	1.31138	0.0901466	1.03096	0.102119
-19.926					1.19054	0.108014	0.823376	0.0697749	1.36866	0.082073	1.02112	0.109092
-19.511					1.2681	0.104702	0.81729	0.0510465	1.34342	0.0892966	0.986095	0.0963674
-19.096					1.2143	0.0937297	0.813357	0.0536368	1.2983	0.0723941	1.01746	0.0906087
-18.681	0.581553	0.148004	0.867426	0.131042	1.22727	0.0936889	0.783366	0.0568464	1.3511	0.0645126	1.00876	0.0819103
-18.266	0.616057	0.082936	0.869051	0.130524	1.24832	0.0766259	0.795334	0.0580309	1.17983	0.106973	0.984553	0.0895412
-17.851	0.760645	0.116755	0.891779	0.120863	1.25204	0.0752955	0.823068	0.0583982	1.41336	0.0618827	0.971872	0.0916775
-17.436	0.806744	0.14211	0.901194	0.113822	1.31402	0.0728204	0.820097	0.0606228	1.36492	0.072221	0.926215	0.0758548
-17.02	0.826796	0.139585	0.917256	0.120088	1.25897	0.0749251	0.834587	0.0663446	1.33137	0.064685	0.92135	0.0750542
-16.605	0.770755	0.136341	0.928872	0.116905	1.27099	0.0729092	0.811563	0.0637862	1.44547	0.0674253	0.95448	0.0690351
-16.19	0.707776	0.112367	0.898085	0.111513	1.33093	0.0756646	0.841585	0.0502913	1.17466	0.0993605	0.957732	0.0641613
-15.775	0.732393	0.124375	0.915819	0.110571	1.32484	0.0659063	0.834312	0.0551118	1.42408	0.0635448	0.955241	0.0833462
-15.36	0.687396	0.126002	0.85255	0.112624	1.26469	0.0692936	0.853318	0.0549645	1.38951	0.0788536	0.894408	0.0800552
-14.945	0.779753	0.126255	0.886685	0.11481	1.26923	0.0604428	0.8772	0.0524321	1.30234	0.0877254	0.920817	0.0879168
-14.53	0.791283	0.121091	0.874251	0.108552	1.33089	0.0678703	0.841784	0.0511991	1.37453	0.0580723	0.864382	0.0707947
-14.115	0.809139	0.128553	0.867125	0.111921	1.30294	0.0609072	0.865331	0.0473987	1.34014	0.0659826	0.887343	0.0702768
-13.699	0.80345	0.124954	0.827479	0.113192	1.23041	0.0632928	0.877338	0.0525725	1.3873	0.0550316	0.877421	0.0760817
-13.284	0.797981	0.108337	0.808133	0.110845	1.29199	0.0614875	0.8687	0.0323321	1.17157	0.0943952	0.898084	0.0795796
-12.869	0.792484	0.109736	0.81979	0.114875	1.28153	0.0611611	0.880486	0.0362868	1.31203	0.0547201	0.94221	0.0873253
-12.454	0.771756	0.100278	0.799372	0.105442	1.29091	0.0673604	0.871602	0.0420228	1.32205	0.0468179	0.860743	0.0898372
-12.039	0.856558	0.109535	0.782374	0.118583	1.24762	0.0580073	0.890206	0.0440404	1.22367	0.0418728	0.892141	0.094128
-11.624	0.878704	0.116091	0.752644	0.111169	1.24674	0.0594073	0.92161	0.0440384	1.33748	0.0556074	0.871322	0.0947809
-11.209	0.915053	0.149968	0.782494	0.110659	1.22928	0.0581147	0.870506	0.0401318	1.08526	0.0740905	0.833814	0.0952376
-10.793	0.859754	0.120866	0.764569	0.123506	1.23388	0.0509432	0.885884	0.038333	1.25435	0.0445266	0.85687	0.111178
-10.378	0.889188	0.128585	0.786511	0.131108	1.25899	0.0438879	0.890696	0.0492906	1.39258	0.0706422	0.822303	0.103993
-9.963	0.889102	0.106524	0.788029	0.137273	1.29699	0.0537938	0.899042	0.0529711	1.22011	0.0632171	0.78664	0.101623
-9.548	0.904472	0.12796	0.759865	0.125553	1.24008	0.046602	0.90713	0.0613864	1.29084	0.0771511	0.882192	0.110481
-9.133	0.869219	0.0936436	0.733345	0.119877	1.19802	0.0615587	0.886934	0.0623379	1.16115	0.0750796	0.835616	0.0888156
-8.718	0.89457	0.100593	0.715839	0.120158	1.23147	0.0525009	0.894101	0.0593898	1.20785	0.0619946	0.913849	0.0863815
-8.303	0.909565	0.0829218	0.70363	0.114529	1.24131	0.0503703	0.917415	0.0595569	1.13478	0.118255	0.893677	0.0705598
-7.888	0.94909	0.0938664	0.682486	0.104895	1.23814	0.0586295	0.885365	0.0579028	1.15174	0.0611176	0.867204	0.0908811
-7.472	1.01674	0.118177	0.649021	0.0827908	1.21196	0.0548697	0.865742	0.0582596	1.231	0.0882035	0.835782	0.086393
-7.057	0.991946	0.105424	0.653343	0.0843214	1.14955	0.0553674	0.856732	0.0589251	1.18026	0.0671836	0.802549	0.0684174
-6.642	1.02954	0.12601	0.650815	0.0810406	1.18073	0.0574653	0.861691	0.0681053	1.23211	0.0910838	0.825613	0.0579804
-6.227	0.924313	0.0939125	0.655557	0.0880569	1.12251	0.0528252	0.826796	0.0692286	1.05066	0.0768473	0.810093	0.0440195
-5.812	0.899515	0.0949903	0.617881	0.0767138	1.14665	0.0473871	0.838448	0.0655566	1.02509	0.0629252	0.826263	0.063191
-5.397	0.818365	0.0772288	0.64506	0.0748865	1.12498	0.0474431	0.825621	0.0617096	1.14938	0.0944629	0.760443	0.0508083
-4.982	0.826135	0.0796297	0.620318	0.0653889	1.08522	0.0492245	0.842865	0.0632446	1.00083	0.0626772	0.725871	0.0743674
-4.566	0.78867	0.0658205	0.629675	0.0692343	1.06123	0.0444374	0.867676	0.0656697	1.07128	0.0919223	0.823616	0.03683
-4.151	0.793805	0.0833879	0.607283	0.0643728	1.09861	0.0566381	0.840058	0.0585643	0.963916	0.0640168	0.779894	0.0474736
-3.736	0.731215	0.0731867	0.59796	0.0655321	1.06054	0.0530813	0.86908	0.0607033	1.00392	0.0576975	0.793986	0.0337282
-3.321	0.667218	0.0678063	0.60989	0.0690343	1.04007	0.0478202	0.844258	0.0578647	1.04058	0.100002	0.749037	0.0360891
-2.906	0.659543	0.072135	0.598393	0.0670123	1.0375	0.0503074	0.868472	0.0624142	0.953534	0.0616647	0.731059	0.041758
-2.491	0.555534	0.0524797	0.618523	0.0687621	1.03615	0.0525083	0.874219	0.0690529	1.05104	0.0851767	0.803234	0.0562914
-2.076	0.563813	0.0851234	0.598523	0.066439	1.00317	0.0587163	0.90707	0.0710686	0.894065	0.0586268	0.770598	0.0760342
-1.661	0.532427	0.0783522	0.642752	0.0743696	0.942356	0.05237	0.880317	0.0732847	0.986984	0.0933855	0.798578	0.0700885
-1.245	0.484615	0.0572606	0.632865	0.0674184	0.949019	0.0431014	0.891287	0.0609646	0.862126	0.0601041	0.848641	0.078175
-0.83	0.420465	0.0412116	0.663902	0.06629	0.932507	0.0465161	0.875286	0.05746	0.804127	0.0537363	0.828131	0.0909146
-0.415	0.365483	0.0459336	0.65202	0.0592987	0.965857	0.0573609	0.877815	0.0584506	0.868612	0.0594227	0.837092	0.0960185
0	0.386655	0.0547124	0.680566	0.0543805	0.858375	0.0493545	0.89029	0.0578338	0.783433	0.0525997	0.80114	0.115134
0.415	0.377997	0.0569494	0.70678	0.0484106	0.870227	0.052773	0.877265	0.0585522	0.968573	0.14553	0.865479	0.116098
0.83	0.374715	0.0592017	0.707704	0.0523134	0.805327	0.0396376	0.881307	0.0606513	0.746499	0.0628111	0.898071	0.126487
1.245	0.343164	0.0607911	0.735426	0.0414231	0.82056	0.0478644	0.837182	0.0500685	0.724657	0.0736752	0.887256	0.115794
1.661	0.349899	0.0727831	0.749182	0.0456721	0.820978	0.0594408	0.843714	0.0471335	0.715192	0.0598226	0.948477	0.129168
2.076	0.421397	0.0827612	0.765482	0.045904	0.719631	0.040252	0.868888	0.0576005	0.653168	0.0423564	0.913157	0.115029
2.491	0.488511	0.0949032	0.811466	0.0250593	0.71934	0.0410298	0.863613	0.0568521	0.655767	0.0543222	0.995344	0.105052
2.906	0.541016	0.109728	0.880235	0.0359253	0.7229	0.0441585	0.869613	0.0577269	0.647484	0.0563367	0.984934	0.108896
3.321	0.577307	0.109164	0.95186	0.0379219	0.689141	0.0424645	0.840206	0.051305	0.709684	0.0962635	0.953532	0.101527
3.736	0.671274	0.11497	0.986509	0.0403189	0.652025	0.043728	0.875488	0.0475599	0.630663	0.0792827	0.934858	0.0928841
4.151	0.778825	0.127836	1.00942	0.0510372	0.653283	0.0440478	0.881694	0.0500553	0.575126	0.0674956	1.00933	0.0887296
4.566	0.881046	0.136196	1.07105	0.0595109	0.60985	0.044331	0.871805	0.0451758	0.575991	0.0470674	1.01663	0.0966796
4.982	1.00656	0.156305	1.09833	0.0602024	0.59025	0.034405	0.902072	0.044062	0.571396	0.0456901	0.960001	0.0934822
5.397	1.12299	0.166905	1.10732	0.0557514	0.59936	0.0441186	0.946947	0.0474385	0.539301	0.0411691	0.941825	0.0669929
5.812	1.2175	0.16359	1.16102	0.072672	0.578856	0.0349029	0.961868	0.0421284	0.559484	0.0620023	0.951449	0.0674124
6.227	1.23861	0.157792	1.21848	0.0859849	0.609206	0.073239	0.958466	0.0383581	0.493983	0.0381956	1.00633	0.0721337
6.642	1.30259	0.149612	1.29148	0.102387	0.572397	0.0395879	0.959584	0.0391511	0.470216	0.0373902	0.975827	0.0771546
7.057	1.38022	0.143088	1.35172	0.110466	0.574387	0.0454164	0.992335	0.0346728	0.607033	0.0655423	0.927662	0.0720335
7.472	1.46156	0.15131	1.37768	0.117766	0.596371	0.0483558	1.02571	0.0360539	0.544037	0.0344703	0.985566	0.0862042
7.888	1.44567	0.112916	1.41079	0.126583	0.614774	0.0492496	1.0334	0.0369205	0.566694	0.0563134	0.932193	0.0674726
8.303	1.43007	0.135095	1.48569	0.149771	0.609472	0.0501528	1.04707	0.0387647	0.526002	0.0409493	0.919705	0.0399879
8.718	1.44352	0.115658	1.51771	0.172463	0.662775	0.0563009	1.05846	0.0494227	0.574005	0.0457227	0.978798	0.0523969
9.133	1.50071	0.129763	1.56507	0.179128	0.68232	0.056431	1.08319	0.0387081	0.588139	0.0655785	1.00901	0.0751432
9.548	1.54598	0.144216	1.51975	0.159024	0.674914	0.0585804	1.09106	0.0441648	0.626703	0.0662177	1.06397	0.0757452
9.963	1.56697	0.145067	1.42598	0.138449	0.717739	0.0624048	1.09781	0.0423521	0.694462	0.0654587	1.04689	0.0818417
10.378	1.50395	0.14485	1.36208	0.125744	0.749569	0.0669771	1.12746	0.0385491	0.768371	0.0973433	1.02663	0.0553372
10.793	1.48571	0.13664	1.35165	0.122796	0.759193	0.0739789	1.1595	0.0356114	0.665634	0.058377	1.0561	0.0531527
11.209	1.43436	0.141547	1.37256	0.115638	0.756008	0.0665641	1.17913	0.0387174	0.627371	0.0527877	1.0987	0.0749732
11.624	1.50588	0.141157	1.39208	0.110364	0.790252	0.0743237	1.16043	0.0411813	0.645791	0.0563888	1.10099	0.0715652
12.039	1.55676	0.162907	1.43837	0.119844	0.850081	0.076811	1.18114	0.0391505	0.718122	0.0779583	1.08497	0.0742578
12.454	1.56596	0.171741	1.48097	0.123514	0.841445	0.065643	1.17659	0.0382985	0.743656	0.0663779	1.11741	0.0734111
12.869	1.64637	0.163479	1.41975	0.111463	0.865687	0.069282	1.21649	0.0441127	0.801739	0.082019	1.15621	0.082571
13.284	1.65423	0.163689	1.41063	0.116796	0.877126	0.0677715	1.20364	0.0482689	0.82339	0.0704853	1.14701	0.0734729
13.699	1.68842	0.171708	1.43021	0.116775	0.904779	0.0708783	1.22684	0.0595441	0.794787	0.0826373	1.12888	0.0672083
14.115	1.62735	0.170141	1.4217	0.113114	0.90426	0.060379	1.22824	0.0522077	0.876492	0.0506833	1.21078	0.0922004
14.53	1.64016	0.170852	1.4159	0.105156	0.939995	0.0645306	1.27349	0.0673941	0.857	0.0455433	1.19873	0.0721369
14.945	1.65747	0.160073	1.48196	0.118487	0.946994	0.0639468	1.26637	0.0618798	0.913403	0.0785427	1.18062	0.0653115
15.36	1.66272	0.150995	1.53442	0.130427	1.00293	0.0680487	1.27897	0.0607011	0.937984	0.0715251	1.19918	0.0747255
15.775	1.67438	0.152272	1.56238	0.105378	0.995409	0.0680009	1.30549	0.0593785	1.01129	0.0908296	1.20432	0.0630519
16.19	1.59458	0.143441	1.5617	0.0981975	0.973751	0.0585576	1.31013	0.059551	1.01458	0.0898074	1.24472	0.0935635
16.605	1.50669	0.144048	1.53675	0.106603	1.03319	0.0754532	1.31729	0.0739139	0.953802	0.0775564	1.27277	0.0845118
17.02	1.47575	0.143036	1.43002	0.100186	1.03023	0.0627404	1.32556	0.0616847	1.06548	0.0906254	1.27308	0.0857503
17.436	1.6076	0.196206	1.41216	0.114662	1.10208	0.0918185	1.31018	0.0650869	1.03291	0.111592	1.28734	0.0941807
17.851	1.60659	0.199848	1.41724	0.115739	1.02889	0.0714471	1.31075	0.0632011	1.07998	0.106704	1.29762	0.0926598
18.266	1.76433	0.27217	1.4655	0.14136	0.977288	0.0707499	1.34158	0.0731539	1.11461	0.112496	1.29369	0.101624
18.681	1.94056	0.333718	1.44672	0.142433	1.0566	0.106358	1.32937	0.0765691	1.0868	0.107893	1.28171	0.110297
19.096					1.0267	0.0652491	1.33361	0.0777087	1.14944	0.115577	1.3085	0.117196
19.511					1.04975	0.0696977	1.30897	0.0748203	1.14535	0.120321	1.31943	0.11754
19.926					1.06885	0.0666494	1.36676	0.083788	1.16178	0.134788	1.2661	0.116263
20.342					1.08073	0.0662035	1.393	0.0898159	1.16738	0.133599	1.3123	0.142161
20.757					1.08525	0.0714473	1.38636	0.094144	1.12769	0.122571	1.31286	0.130354
21.172					1.06236	0.0685032	1.40775	0.102587	1.10184	0.120622	1.25487	0.156817
21.587					1.10321	0.0842753	1.39342	0.116113	1.05982	0.0977711	1.32804	0.171047
22.002					1.0953	0.0777271	1.38347	0.104647	1.1208	0.115432	1.35739	0.181612
22.417					1.07525	0.0756129	1.40385	0.119932	1.16259	0.125087	1.34042	0.192673
22.832					1.11545	0.0833228	1.38376	0.109433	1.11757	0.123035	1.29165	0.174939
23.247					1.16692	0.0697444	1.37859	0.117156	1.09292	0.106329	1.25913	0.150206

## Sheet: Fig. 3D
WT, 3rd instar larvae	KO, 3rd instar larvae	WT, 10 day-old adult	KO, 10 day-old adult	WT, 30 day-old adult	KO, 30 day-old adult
22.358	15.857	8.764	6.093	11.861	3.264
16.961	8.296	8.121	16.007	7.035	3.857
8.309	4.169	14.396	10.567	33.792	9.04
16.785	2.733	23.229	10.822	21.244	6.188
11.902	9.067	6.008	3.628	17.206	6.137
26.522	13.748	19.168	10.755	13.241	10.556
11.33	9.318	7.309	1.524	20.523
17.225	8.975	9.366	4.112	9.211
21.165	22.149	13.992	5.782	9.589
14.523	5.804	17.825	10.508	25.836
19.124	1.946	22.697	7.467	17.625
11.249	12.361	11.669		22.078
	3.277	18.579
		17.254
		19.381
		13.76
		14.884
		12.204
		6.808
		31.029
		15.666
		26.177

## Sheet: Fig. 5A-C
Distance from center of AIS (µm)	WT, 3rd instar larva		Ank2-L4, 3rd instar larva		WT, 10 day-old adult		Ank2-L4, 10 day-old adult		WT, 30 day-old adult		Ank2-L4, 30 day-old adult
	Mean	SEM	Mean	SEM	Mean	SEM	Mean	SEM	Mean	SEM	Mean	SEM
-23.247					1.12318	0.0942593	0.990724	0.211177	1.29272	0.124372	1.08053	0.102759
-22.832					1.29641	0.131443	0.963275	0.195656	1.43036	0.0899371	1.07349	0.0920226
-22.417					1.15792	0.144774	1.04723	0.184447	1.34923	0.0855502	1.14828	0.0978827
-22.002					1.18209	0.122813	1.00381	0.197624	1.43731	0.0964675	1.12989	0.0923546
-21.587					1.15492	0.124435	1.00906	0.186412	1.42562	0.0847306	1.12233	0.0991326
-21.172					1.17686	0.0828308	0.998602	0.193808	1.24994	0.122518	1.09401	0.0895445
-20.757					1.20404	0.109378	0.998453	0.170587	1.30017	0.0641637	1.16812	0.0825837
-20.342					1.22476	0.113083	1.04957	0.157482	1.31138	0.0901466	1.07663	0.0848043
-19.926					1.19054	0.108014	1.08549	0.150448	1.36866	0.082073	1.12014	0.0874273
-19.511					1.2681	0.104702	0.967222	0.124484	1.34342	0.0892966	1.17051	0.0949556
-19.096					1.2143	0.0937297	1.01671	0.106714	1.2983	0.0723941	1.1396	0.0823278
-18.681	0.581553	0.148004	0.88436	0.2128	1.22727	0.0936889	1.00762	0.123859	1.3511	0.0645126	1.13211	0.0935806
-18.266	0.616057	0.082936	0.832386	0.16321	1.24832	0.0766259	1.07779	0.130074	1.17983	0.106973	1.14846	0.0851016
-17.851	0.760645	0.116755	0.840636	0.176246	1.25204	0.0752955	1.05369	0.0903137	1.41336	0.0618827	1.10199	0.0628406
-17.436	0.806744	0.14211	0.870977	0.195261	1.31402	0.0728204	0.98745	0.111961	1.36492	0.072221	1.16328	0.0781579
-17.02	0.826796	0.139585	0.834253	0.182475	1.25897	0.0749251	1.03811	0.103834	1.33137	0.064685	1.09952	0.0705076
-16.605	0.770755	0.136341	0.761329	0.156406	1.27099	0.0729092	0.9888	0.107223	1.44547	0.0674253	1.12148	0.0742859
-16.19	0.707776	0.112367	0.735814	0.128867	1.33093	0.0756646	0.946776	0.0926677	1.17466	0.0993605	1.13131	0.074563
-15.775	0.732393	0.124375	0.749473	0.124925	1.32484	0.0659063	0.883596	0.10037	1.42408	0.0635448	1.14644	0.0771596
-15.36	0.687396	0.126002	0.780798	0.138423	1.26469	0.0692936	0.85827	0.10086	1.38951	0.0788536	1.11865	0.0800519
-14.945	0.779753	0.126255	0.766907	0.104608	1.26923	0.0604428	0.868053	0.0907298	1.30234	0.0877254	1.08875	0.0780997
-14.53	0.791283	0.121091	0.749528	0.102235	1.33089	0.0678703	0.932677	0.0881822	1.37453	0.0580723	1.12453	0.0865023
-14.115	0.809139	0.128553	0.771795	0.103529	1.30294	0.0609072	0.878191	0.101846	1.34014	0.0659826	1.08781	0.0687509
-13.699	0.80345	0.124954	0.777275	0.112525	1.23041	0.0632928	0.949212	0.106243	1.3873	0.0550316	1.10442	0.0814486
-13.284	0.797981	0.108337	0.742987	0.0823768	1.29199	0.0614875	0.917372	0.0972019	1.17157	0.0943952	1.08767	0.0655804
-12.869	0.792484	0.109736	0.736396	0.0749759	1.28153	0.0611611	1.02584	0.0860635	1.31203	0.0547201	1.0649	0.069704
-12.454	0.771756	0.100278	0.773748	0.0932404	1.29091	0.0673604	0.945595	0.101032	1.32205	0.0468179	1.07798	0.0668729
-12.039	0.856558	0.109535	0.773671	0.0914597	1.24762	0.0580073	0.95642	0.0889665	1.22367	0.0418728	1.15807	0.130773
-11.624	0.878704	0.116091	0.748319	0.0838479	1.24674	0.0594073	0.956675	0.0881575	1.33748	0.0556074	1.08832	0.0672595
-11.209	0.915053	0.149968	0.700646	0.0600581	1.22928	0.0581147	0.925252	0.0797204	1.08526	0.0740905	1.08471	0.0629898
-10.793	0.859754	0.120866	0.638074	0.0610271	1.23388	0.0509432	1.01974	0.0868741	1.25435	0.0445266	1.03731	0.0502937
-10.378	0.889188	0.128585	0.644395	0.0611759	1.25899	0.0438879	0.967452	0.0803925	1.39258	0.0706422	1.06717	0.0504764
-9.963	0.889102	0.106524	0.630871	0.0585197	1.29699	0.0537938	0.974416	0.0774075	1.22011	0.0632171	1.0893	0.0582681
-9.548	0.904472	0.12796	0.590209	0.0487538	1.24008	0.046602	0.918379	0.0820426	1.29084	0.0771511	1.04595	0.0414058
-9.133	0.869219	0.0936436	0.559832	0.0373215	1.19802	0.0615587	0.986533	0.0720043	1.16115	0.0750796	1.04876	0.0486648
-8.718	0.89457	0.100593	0.592746	0.0400689	1.23147	0.0525009	0.959171	0.0850316	1.20785	0.0619946	1.04391	0.0567249
-8.303	0.909565	0.0829218	0.555803	0.0455384	1.24131	0.0503703	0.917605	0.0685384	1.13478	0.118255	1.04099	0.0537883
-7.888	0.94909	0.0938664	0.560451	0.0479484	1.23814	0.0586295	0.970641	0.0676098	1.15174	0.0611176	1.00102	0.0436108
-7.472	1.01674	0.118177	0.588568	0.0687385	1.21196	0.0548697	0.991645	0.0781576	1.231	0.0882035	1.0266	0.0564542
-7.057	0.991946	0.105424	0.578027	0.0686619	1.14955	0.0553674	1.01661	0.0691926	1.18026	0.0671836	1.02135	0.0480805
-6.642	1.02954	0.12601	0.541721	0.0626673	1.18073	0.0574653	0.972009	0.0704255	1.23211	0.0910838	1.01155	0.0426409
-6.227	0.924313	0.0939125	0.498917	0.0503379	1.12251	0.0528252	0.997039	0.0641675	1.05066	0.0768473	1.06556	0.0457485
-5.812	0.899515	0.0949903	0.49491	0.0497484	1.14665	0.0473871	1.0233	0.0735858	1.02509	0.0629252	0.995957	0.0498233
-5.397	0.818365	0.0772288	0.477044	0.0447467	1.12498	0.0474431	1.05954	0.0815827	1.14938	0.0944629	0.989508	0.0399568
-4.982	0.826135	0.0796297	0.460621	0.048962	1.08522	0.0492245	0.990986	0.0687235	1.00083	0.0626772	0.967357	0.0473256
-4.566	0.78867	0.0658205	0.452913	0.0533004	1.06123	0.0444374	1.04201	0.0757618	1.07128	0.0919223	0.985508	0.0473799
-4.151	0.793805	0.0833879	0.487197	0.0550158	1.09861	0.0566381	1.05799	0.0987602	0.963916	0.0640168	1.00856	0.0510117
-3.736	0.731215	0.0731867	0.491835	0.053301	1.06054	0.0530813	0.987363	0.0728418	1.00392	0.0576975	0.949848	0.0474783
-3.321	0.667218	0.0678063	0.482739	0.0536729	1.04007	0.0478202	1.02329	0.0781214	1.04058	0.100002	0.988751	0.056948
-2.906	0.659543	0.072135	0.447699	0.0579329	1.0375	0.0503074	0.977711	0.072207	0.953534	0.0616647	1.0169	0.0764312
-2.491	0.555534	0.0524797	0.486386	0.0608224	1.03615	0.0525083	0.925683	0.0612015	1.05104	0.0851767	0.910565	0.0513746
-2.076	0.563813	0.0851234	0.485775	0.0706563	1.00317	0.0587163	0.951766	0.0687833	0.894065	0.0586268	0.907171	0.0524188
-1.661	0.532427	0.0783522	0.454666	0.0703616	0.942356	0.05237	0.936243	0.0904894	0.986984	0.0933855	0.872766	0.0535268
-1.245	0.484615	0.0572606	0.424204	0.0719087	0.949019	0.0431014	0.990073	0.0834978	0.862126	0.0601041	0.85241	0.057974
-0.83	0.420465	0.0412116	0.4275	0.0751254	0.932507	0.0465161	0.961869	0.0906562	0.804127	0.0537363	0.876608	0.058458
-0.415	0.365483	0.0459336	0.439667	0.0669568	0.965857	0.0573609	0.925745	0.0877732	0.868612	0.0594227	0.796892	0.0564233
0	0.386655	0.0547124	0.403356	0.0620632	0.858375	0.0493545	0.894828	0.070522	0.783433	0.0525997	0.789306	0.0526632
0.415	0.377997	0.0569494	0.403011	0.0609262	0.870227	0.052773	0.960865	0.0892206	0.968573	0.14553	0.814107	0.0530793
0.83	0.374715	0.0592017	0.411306	0.0489861	0.805327	0.0396376	0.946381	0.0994161	0.746499	0.0628111	0.860519	0.0717551
1.245	0.343164	0.0607911	0.387465	0.0537376	0.82056	0.0478644	0.83499	0.0636287	0.724657	0.0736752	0.779708	0.0512195
1.661	0.349899	0.0727831	0.360459	0.0463318	0.820978	0.0594408	0.865658	0.0734178	0.715192	0.0598226	0.757583	0.0570981
2.076	0.421397	0.0827612	0.370998	0.0481481	0.719631	0.040252	0.807289	0.0610349	0.653168	0.0423564	0.765025	0.0574814
2.491	0.488511	0.0949032	0.433765	0.0497271	0.71934	0.0410298	0.885148	0.088954	0.655767	0.0543222	0.921938	0.152649
2.906	0.541016	0.109728	0.514402	0.0583954	0.7229	0.0441585	0.862285	0.0966948	0.647484	0.0563367	0.797869	0.0484489
3.321	0.577307	0.109164	0.611615	0.0756138	0.689141	0.0424645	0.801994	0.0569515	0.709684	0.0962635	0.725896	0.0437357
3.736	0.671274	0.11497	0.695912	0.105648	0.652025	0.043728	0.792665	0.0570095	0.630663	0.0792827	0.897646	0.114355
4.151	0.778825	0.127836	0.828951	0.126	0.653283	0.0440478	0.747674	0.0542812	0.575126	0.0674956	0.765049	0.0494515
4.566	0.881046	0.136196	0.915461	0.115814	0.60985	0.044331	0.815378	0.0778135	0.575991	0.0470674	0.781798	0.0592347
4.982	1.00656	0.156305	0.940084	0.11895	0.59025	0.034405	0.728973	0.058946	0.571396	0.0456901	0.788517	0.0801217
5.397	1.12299	0.166905	1.07972	0.142918	0.59936	0.0441186	0.787985	0.0993991	0.539301	0.0411691	0.830161	0.0745696
5.812	1.2175	0.16359	1.2183	0.141468	0.578856	0.0349029	0.743385	0.0608484	0.559484	0.0620023	0.76945	0.0539519
6.227	1.23861	0.157792	1.37749	0.119185	0.609206	0.073239	0.807511	0.122265	0.493983	0.0381956	0.820667	0.0616691
6.642	1.30259	0.149612	1.45255	0.119287	0.572397	0.0395879	0.782812	0.084741	0.470216	0.0373902	0.78154	0.0583104
7.057	1.38022	0.143088	1.52861	0.146881	0.574387	0.0454164	0.778852	0.100223	0.607033	0.0655423	0.813778	0.0771833
7.472	1.46156	0.15131	1.57121	0.17547	0.596371	0.0483558	0.746842	0.0599325	0.544037	0.0344703	0.799825	0.0705258
7.888	1.44567	0.112916	1.61835	0.165002	0.614774	0.0492496	0.782138	0.0637066	0.566694	0.0563134	0.829087	0.0622522
8.303	1.43007	0.135095	1.65023	0.162708	0.609472	0.0501528	0.787494	0.0791708	0.526002	0.0409493	0.802978	0.0672762
8.718	1.44352	0.115658	1.71952	0.151612	0.662775	0.0563009	0.923793	0.108689	0.574005	0.0457227	0.808862	0.0572214
9.133	1.50071	0.129763	1.77813	0.117452	0.68232	0.056431	0.785347	0.0862702	0.588139	0.0655785	0.797962	0.0562249
9.548	1.54598	0.144216	1.81158	0.10494	0.674914	0.0585804	0.850337	0.0916971	0.626703	0.0662177	0.764864	0.0591471
9.963	1.56697	0.145067	1.71999	0.112228	0.717739	0.0624048	0.843307	0.0919974	0.694462	0.0654587	0.796344	0.0560692
10.378	1.50395	0.14485	1.70259	0.12653	0.749569	0.0669771	0.972889	0.137992	0.768371	0.0973433	0.809408	0.0652067
10.793	1.48571	0.13664	1.66672	0.110549	0.759193	0.0739789	1.01999	0.151733	0.665634	0.058377	0.855403	0.0625415
11.209	1.43436	0.141547	1.71275	0.112578	0.756008	0.0665641	0.963566	0.100878	0.627371	0.0527877	0.805123	0.0657789
11.624	1.50588	0.141157	1.78803	0.119631	0.790252	0.0743237	0.999433	0.12635	0.645791	0.0563888	1.06425	0.226653
12.039	1.55676	0.162907	1.8147	0.131694	0.850081	0.076811	0.976011	0.0957192	0.718122	0.0779583	0.858143	0.0737242
12.454	1.56596	0.171741	1.87372	0.131771	0.841445	0.065643	0.99335	0.102889	0.743656	0.0663779	0.883112	0.0832972
12.869	1.64637	0.163479	1.84996	0.13405	0.865687	0.069282	1.02037	0.0950573	0.801739	0.082019	0.914748	0.0789734
13.284	1.65423	0.163689	1.81419	0.146527	0.877126	0.0677715	1.04069	0.0912466	0.82339	0.0704853	0.926001	0.0752228
13.699	1.68842	0.171708	1.76745	0.121499	0.904779	0.0708783	0.969521	0.0833856	0.794787	0.0826373	0.939117	0.0698272
14.115	1.62735	0.170141	1.83406	0.122909	0.90426	0.060379	1.07168	0.101687	0.876492	0.0506833	0.952927	0.0658323
14.53	1.64016	0.170852	1.83152	0.113593	0.939995	0.0645306	1.04957	0.0927333	0.857	0.0455433	1.05747	0.0655278
14.945	1.65747	0.160073	1.8205	0.100524	0.946994	0.0639468	1.15585	0.0911478	0.913403	0.0785427	1.03891	0.0783378
15.36	1.66272	0.150995	1.83893	0.116738	1.00293	0.0680487	1.11595	0.0872485	0.937984	0.0715251	1.07789	0.0768267
15.775	1.67438	0.152272	1.73594	0.0963761	0.995409	0.0680009	1.07805	0.0899704	1.01129	0.0908296	1.09339	0.0905094
16.19	1.59458	0.143441	1.80012	0.111397	0.973751	0.0585576	1.12513	0.104285	1.01458	0.0898074	1.06971	0.0919367
16.605	1.50669	0.144048	1.85197	0.125243	1.03319	0.0754532	1.16865	0.0986867	0.953802	0.0775564	1.1223	0.0954711
17.02	1.47575	0.143036	1.82063	0.116507	1.03023	0.0627404	1.24528	0.108394	1.06548	0.0906254	1.10612	0.0964564
17.436	1.6076	0.196206	1.85572	0.125087	1.10208	0.0918185	1.21889	0.108083	1.03291	0.111592	1.16643	0.107493
17.851	1.60659	0.199848	1.93845	0.136402	1.02889	0.0714471	1.25872	0.107453	1.07998	0.106704	1.13205	0.102407
18.266	1.76433	0.27217	2.01447	0.194655	0.977288	0.0707499	1.30019	0.128298	1.11461	0.112496	1.11969	0.10565
18.681	1.94056	0.333718	1.99183	0.201816	1.0566	0.106358	1.27573	0.116656	1.0868	0.107893	1.20006	0.110289
19.096					1.0267	0.0652491	1.33406	0.140491	1.14944	0.115577	1.18347	0.106575
19.511					1.04975	0.0696977	1.36935	0.162421	1.14535	0.120321	1.19308	0.109964
19.926					1.06885	0.0666494	1.35423	0.183457	1.16178	0.134788	1.26491	0.10424
20.342					1.08073	0.0662035	1.38222	0.184476	1.16738	0.133599	1.27535	0.113598
20.757					1.08525	0.0714473	1.31986	0.195214	1.12769	0.122571	1.25847	0.117297
21.172					1.06236	0.0685032	1.36377	0.200585	1.10184	0.120622	1.24843	0.116764
21.587					1.10321	0.0842753	1.36308	0.229853	1.05982	0.0977711	1.31186	0.119121
22.002					1.0953	0.0777271	1.34976	0.208456	1.1208	0.115432	1.31398	0.115311
22.417					1.07525	0.0756129	1.41748	0.183431	1.16259	0.125087	1.36989	0.116767
22.832					1.11545	0.0833228	1.47783	0.205774	1.11757	0.123035	1.36872	0.115081
23.247					1.16692	0.0697444	1.45863	0.207973	1.09292	0.106329	1.2945	0.110337

## Sheet: Fig. 5D
WT, 3rd instar larvae	Ank2-L4, 3rd instar larvae	WT, 10 day-old adult	Ank2-L4, 10 day-old adult	WT, 30 day-old adult	Ank2-L4, 30 day-old adult
22.358	6.04	8.764	17.435	11.861	2.545
16.961	14.977	8.121	4.653	7.035	10.18
8.309	12.931	14.396	5.646	33.792	19.491
16.785	11.189	23.229	14.035	21.244	10.197
11.902	4.4	6.008	16.136	17.206	9.237
26.522	16.054	19.168	9.867	13.241	14.174
11.33	9.837	7.309	1.13	20.523	28.963
17.225	22.306	9.366	16.357	9.211	9.632
21.165	21.175	13.992	21.427	9.589	8.467
14.523	19.855	17.825	21.263	25.836	15.227
19.124	13.063	22.697	4.526	17.625	7.745
11.249	15.581	11.669	5.061	22.078	4.628
	12.096	18.579	37.124		11.72
	17.17	17.254	8.463		6.965
	9.936	19.381	13.252		11.348
	26.373	13.76	8.563		4.458
	20.82	14.884	13.486		14.063
	7.897	12.204	10.956		8.552
		6.808	16.078		7.417
		31.029			8.283
		15.666
		26.177

## Sheet: Fig. 7G
WT, 3rd instar larvae	Ank2-L4, 3rd instar larvae	WT, 10 day-old adult	Ank2-L4, 10 day-old adult	WT, 30 day-old adult	Ank2-L4, 30 day-old adult
0.793	1.704	0.812	1.299	0.575	1.851
2.183	1.145	0.581	1.115	0.585	1.226
3.581	1.186	0.642	1.165	0.521	0.736
4.704	2.233	0.502	1.552	1.044	0.979
2.048	1.291	0.63	1.27	0.799	0.898
3.784	0.981	0.701	1.241	0.752	1.394
3.436	1.474	0.579	0.82	0.566	1.697
4.571	1.116	0.47	1.158	0.493	1.342
4.339	1.124	1.487	0.964	0.421	0.228
0.756	1.801	0.977	1.022	0.312	0.728
6.04	1.381	0.773	1.087	0.628	1.162
5.517	2.137	0.769	0.825	0.328	1.08
	2.448	1.176	0.868	0.462	0.383
	2.192	0.758	1.534	0.851	1.266
	2.562	0.398			1.348
	6.681	0.569			1.285
	4.776	0.929			1.459
	1.78	0.935			1.077
		0.253			0.999
		0.482
		0.794
		0.478
		1.482
		0.563

## Sheet: Fig. S1G-I
Distance from center of AIS (µm)	WT, 3rd instar larva		WT + GFP, 3rd instar larvae		WT, 10 day-old adult		WT + GFP, 10 day-old adult		WT, 30 day-old adult		WT + GFP, 30 day-old adult
	Mean	SEM	Mean	SEM	Mean	SEM	Mean	SEM	Mean	SEM	Mean	SEM
-23.247					1.12318	0.0942593	1.24664	0.241248	1.29272	0.124372	1.25952	0.160125
-22.832					1.29641	0.131443	1.03115	0.171203	1.43036	0.0899371	1.51301	0.37474
-22.417					1.15792	0.144774	1.05448	0.23033	1.34923	0.0855502	1.00134	0.185352
-22.002					1.18209	0.122813	1.28276	0.258684	1.43731	0.0964675	1.24324	0.217039
-21.587					1.15492	0.124435	1.0736	0.150355	1.42562	0.0847306	1.61685	0.35193
-21.172					1.17686	0.0828308	1.1777	0.202469	1.24994	0.122518	1.25039	0.181306
-20.757					1.20404	0.109378	1.09594	0.16964	1.30017	0.0641637	1.24811	0.144929
-20.342					1.22476	0.113083	1.22157	0.217407	1.31138	0.0901466	0.90894	0.139715
-19.926					1.19054	0.108014	1.08114	0.195969	1.36866	0.082073	1.20922	0.140952
-19.511					1.2681	0.104702	1.19149	0.177061	1.34342	0.0892966	1.17595	0.165052
-19.096					1.2143	0.0937297	1.19434	0.178787	1.2983	0.0723941	1.14492	0.16157
-18.681	0.581553	0.148004	0.954045	0.203787	1.22727	0.0936889	1.28764	0.210973	1.3511	0.0645126	1.16922	0.126364
-18.266	0.616057	0.082936	1.0028	0.263508	1.24832	0.0766259	1.16724	0.188732	1.17983	0.106973	1.12277	0.148494
-17.851	0.760645	0.116755	0.956757	0.201874	1.25204	0.0752955	1.01577	0.15551	1.41336	0.0618827	1.10904	0.136586
-17.436	0.806744	0.14211	0.958797	0.196353	1.31402	0.0728204	1.10323	0.169547	1.36492	0.072221	0.904913	0.123255
-17.02	0.826796	0.139585	0.837317	0.165464	1.25897	0.0749251	1.11675	0.188393	1.33137	0.064685	1.20602	0.0787878
-16.605	0.770755	0.136341	0.849396	0.182842	1.27099	0.0729092	1.22699	0.199365	1.44547	0.0674253	1.11691	0.138164
-16.19	0.707776	0.112367	0.800451	0.121654	1.33093	0.0756646	1.15733	0.159037	1.17466	0.0993605	1.16092	0.0574972
-15.775	0.732393	0.124375	0.802796	0.100478	1.32484	0.0659063	1.27729	0.163626	1.42408	0.0635448	1.37522	0.163572
-15.36	0.687396	0.126002	0.774487	0.108534	1.26469	0.0692936	1.10306	0.141589	1.38951	0.0788536	1.09331	0.0895965
-14.945	0.779753	0.126255	0.764092	0.0993702	1.26923	0.0604428	1.1419	0.134587	1.30234	0.0877254	1.26341	0.100995
-14.53	0.791283	0.121091	0.758212	0.0903898	1.33089	0.0678703	1.22334	0.158753	1.37453	0.0580723	1.35734	0.194772
-14.115	0.809139	0.128553	0.786988	0.103402	1.30294	0.0609072	1.21915	0.157133	1.34014	0.0659826	1.24729	0.0715693
-13.699	0.80345	0.124954	0.786086	0.123861	1.23041	0.0632928	1.29043	0.161421	1.3873	0.0550316	1.40434	0.292027
-13.284	0.797981	0.108337	0.807785	0.111363	1.29199	0.0614875	1.19847	0.164158	1.17157	0.0943952	1.0951	0.0925776
-12.869	0.792484	0.109736	0.814646	0.0969009	1.28153	0.0611611	1.29085	0.154731	1.31203	0.0547201	1.25872	0.139014
-12.454	0.771756	0.100278	0.784414	0.0833978	1.29091	0.0673604	1.27309	0.152948	1.32205	0.0468179	1.47222	0.242073
-12.039	0.856558	0.109535	0.694131	0.0310087	1.24762	0.0580073	1.18344	0.152374	1.22367	0.0418728	1.25741	0.0848876
-11.624	0.878704	0.116091	0.713152	0.0441918	1.24674	0.0594073	1.26788	0.158065	1.33748	0.0556074	1.36882	0.231831
-11.209	0.915053	0.149968	0.805918	0.11529	1.22928	0.0581147	1.24961	0.138894	1.08526	0.0740905	1.18305	0.0534052
-10.793	0.859754	0.120866	0.797281	0.109543	1.23388	0.0509432	1.22823	0.124386	1.25435	0.0445266	1.28587	0.134716
-10.378	0.889188	0.128585	0.78085	0.0869361	1.25899	0.0438879	1.23754	0.124868	1.39258	0.0706422	1.04238	0.122912
-9.963	0.889102	0.106524	0.864697	0.130619	1.29699	0.0537938	1.32868	0.152782	1.22011	0.0632171	1.1511	0.105537
-9.548	0.904472	0.12796	0.970003	0.12865	1.24008	0.046602	1.20314	0.103011	1.29084	0.0771511	1.42277	0.230226
-9.133	0.869219	0.0936436	0.978822	0.162848	1.19802	0.0615587	1.19908	0.102976	1.16115	0.0750796	1.04372	0.0774567
-8.718	0.89457	0.100593	0.895838	0.0998015	1.23147	0.0525009	1.15972	0.128334	1.20785	0.0619946	1.32805	0.131764
-8.303	0.909565	0.0829218	0.942254	0.102604	1.24131	0.0503703	1.17357	0.109822	1.13478	0.118255	0.994795	0.0882682
-7.888	0.94909	0.0938664	0.853298	0.0690575	1.23814	0.0586295	1.21006	0.127581	1.15174	0.0611176	1.25926	0.166629
-7.472	1.01674	0.118177	0.790314	0.0518874	1.21196	0.0548697	1.21688	0.120848	1.231	0.0882035	1.37306	0.190818
-7.057	0.991946	0.105424	0.77896	0.0996372	1.14955	0.0553674	1.21289	0.0931773	1.18026	0.0671836	1.2616	0.113863
-6.642	1.02954	0.12601	0.853761	0.164405	1.18073	0.0574653	1.147	0.0824483	1.23211	0.0910838	1.47216	0.26548
-6.227	0.924313	0.0939125	0.815151	0.197057	1.12251	0.0528252	1.24017	0.134755	1.05066	0.0768473	0.961666	0.109287
-5.812	0.899515	0.0949903	0.741863	0.159608	1.14665	0.0473871	1.17861	0.119743	1.02509	0.0629252	1.34035	0.13154
-5.397	0.818365	0.0772288	0.712605	0.0987886	1.12498	0.0474431	1.20377	0.108628	1.14938	0.0944629	1.15272	0.0691612
-4.982	0.826135	0.0796297	0.672532	0.0591564	1.08522	0.0492245	1.17932	0.114702	1.00083	0.0626772	1.01235	0.135213
-4.566	0.78867	0.0658205	0.667982	0.106815	1.06123	0.0444374	1.22592	0.109255	1.07128	0.0919223	1.2406	0.0737763
-4.151	0.793805	0.0833879	0.666296	0.108604	1.09861	0.0566381	1.17775	0.111199	0.963916	0.0640168	0.963958	0.118392
-3.736	0.731215	0.0731867	0.709836	0.115825	1.06054	0.0530813	1.16936	0.0923903	1.00392	0.0576975	1.22901	0.158645
-3.321	0.667218	0.0678063	0.681134	0.118692	1.04007	0.0478202	1.16543	0.101036	1.04058	0.100002	0.983428	0.080819
-2.906	0.659543	0.072135	0.571939	0.105536	1.0375	0.0503074	1.09017	0.0995013	0.953534	0.0616647	0.941485	0.140339
-2.491	0.555534	0.0524797	0.596094	0.115981	1.03615	0.0525083	1.138	0.0921308	1.05104	0.0851767	1.03802	0.0608097
-2.076	0.563813	0.0851234	0.654907	0.139006	1.00317	0.0587163	1.09297	0.142663	0.894065	0.0586268	1.05213	0.0720008
-1.661	0.532427	0.0783522	0.637719	0.138855	0.942356	0.05237	1.08582	0.116874	0.986984	0.0933855	1.07757	0.0476309
-1.245	0.484615	0.0572606	0.551592	0.128355	0.949019	0.0431014	1.10306	0.105066	0.862126	0.0601041	1.08822	0.0889607
-0.83	0.420465	0.0412116	0.555795	0.135835	0.932507	0.0465161	1.06439	0.137894	0.804127	0.0537363	1.19864	0.164636
-0.415	0.365483	0.0459336	0.502208	0.145769	0.965857	0.0573609	1.17505	0.150769	0.868612	0.0594227	1.1039	0.054579
0	0.386655	0.0547124	0.489944	0.134294	0.858375	0.0493545	1.07864	0.180981	0.783433	0.0525997	0.959884	0.105428
0.415	0.377997	0.0569494	0.456857	0.123583	0.870227	0.052773	1.16073	0.202742	0.968573	0.14553	0.923644	0.0743521
0.83	0.374715	0.0592017	0.445567	0.122865	0.805327	0.0396376	1.04602	0.232715	0.746499	0.0628111	0.886189	0.0614466
1.245	0.343164	0.0607911	0.506516	0.120867	0.82056	0.0478644	1.13385	0.166726	0.724657	0.0736752	0.897138	0.069505
1.661	0.349899	0.0727831	0.511775	0.120383	0.820978	0.0594408	0.9976	0.137385	0.715192	0.0598226	1.03208	0.1384
2.076	0.421397	0.0827612	0.54072	0.128792	0.719631	0.040252	0.987004	0.128742	0.653168	0.0423564	0.924697	0.098453
2.491	0.488511	0.0949032	0.656707	0.165619	0.71934	0.0410298	0.878378	0.1185	0.655767	0.0543222	0.836186	0.065249
2.906	0.541016	0.109728	0.668614	0.188887	0.7229	0.0441585	0.908738	0.140216	0.647484	0.0563367	0.8365	0.0941398
3.321	0.577307	0.109164	0.772691	0.179339	0.689141	0.0424645	0.897026	0.149556	0.709684	0.0962635	0.784066	0.109831
3.736	0.671274	0.11497	0.816666	0.185125	0.652025	0.043728	0.840085	0.156308	0.630663	0.0792827	0.711569	0.104907
4.151	0.778825	0.127836	0.907477	0.212792	0.653283	0.0440478	0.803256	0.14778	0.575126	0.0674956	0.629664	0.125032
4.566	0.881046	0.136196	0.911014	0.257868	0.60985	0.044331	0.755093	0.145174	0.575991	0.0470674	0.797252	0.154514
4.982	1.00656	0.156305	1.03171	0.227847	0.59025	0.034405	0.746361	0.13679	0.571396	0.0456901	0.730559	0.144728
5.397	1.12299	0.166905	1.10559	0.190219	0.59936	0.0441186	0.759879	0.119869	0.539301	0.0411691	0.755308	0.107712
5.812	1.2175	0.16359	1.01777	0.230344	0.578856	0.0349029	0.766821	0.123778	0.559484	0.0620023	0.79515	0.0907661
6.227	1.23861	0.157792	1.05816	0.227091	0.609206	0.073239	0.687952	0.132489	0.493983	0.0381956	0.688011	0.107204
6.642	1.30259	0.149612	1.07457	0.227882	0.572397	0.0395879	0.792208	0.102357	0.470216	0.0373902	0.765227	0.125899
7.057	1.38022	0.143088	1.15496	0.197866	0.574387	0.0454164	0.685413	0.0925621	0.607033	0.0655423	0.784099	0.075064
7.472	1.46156	0.15131	1.14521	0.211608	0.596371	0.0483558	0.658109	0.123427	0.544037	0.0344703	0.587522	0.13937
7.888	1.44567	0.112916	1.2175	0.197879	0.614774	0.0492496	0.616937	0.11848	0.566694	0.0563134	0.649177	0.106637
8.303	1.43007	0.135095	1.30043	0.208779	0.609472	0.0501528	0.667261	0.11644	0.526002	0.0409493	0.68133	0.0692005
8.718	1.44352	0.115658	1.35776	0.244819	0.662775	0.0563009	0.67545	0.0989993	0.574005	0.0457227	0.530281	0.0893267
9.133	1.50071	0.129763	1.59119	0.185021	0.68232	0.056431	0.556631	0.110607	0.588139	0.0655785	0.652797	0.111206
9.548	1.54598	0.144216	1.52649	0.215522	0.674914	0.0585804	0.591032	0.107638	0.626703	0.0662177	0.640091	0.135921
9.963	1.56697	0.145067	1.49392	0.15337	0.717739	0.0624048	0.629237	0.118474	0.694462	0.0654587	0.741787	0.10236
10.378	1.50395	0.14485	1.46088	0.174504	0.749569	0.0669771	0.615375	0.137984	0.768371	0.0973433	0.811093	0.0704484
10.793	1.48571	0.13664	1.48581	0.165723	0.759193	0.0739789	0.663813	0.130289	0.665634	0.058377	0.60727	0.0498211
11.209	1.43436	0.141547	1.49851	0.171015	0.756008	0.0665641	0.615888	0.141321	0.627371	0.0527877	0.726701	0.0380235
11.624	1.50588	0.141157	1.54234	0.182294	0.790252	0.0743237	0.675541	0.123752	0.645791	0.0563888	0.643391	0.120454
12.039	1.55676	0.162907	1.53611	0.204259	0.850081	0.076811	0.735428	0.129033	0.718122	0.0779583	0.576042	0.0456713
12.454	1.56596	0.171741	1.52684	0.225207	0.841445	0.065643	0.673068	0.14636	0.743656	0.0663779	0.989915	0.230263
12.869	1.64637	0.163479	1.63254	0.20261	0.865687	0.069282	0.791729	0.18599	0.801739	0.082019	0.598348	0.0487298
13.284	1.65423	0.163689	1.73208	0.206504	0.877126	0.0677715	0.730822	0.14636	0.82339	0.0704853	0.649044	0.0438719
13.699	1.68842	0.171708	1.73276	0.189219	0.904779	0.0708783	0.722721	0.136628	0.794787	0.0826373	0.779022	0.0912028
14.115	1.62735	0.170141	1.71172	0.199321	0.90426	0.060379	0.784746	0.153707	0.876492	0.0506833	0.690571	0.0697387
14.53	1.64016	0.170852	1.73865	0.202119	0.939995	0.0645306	0.714033	0.143924	0.857	0.0455433	0.861641	0.142367
14.945	1.65747	0.160073	1.75533	0.201188	0.946994	0.0639468	0.757889	0.16111	0.913403	0.0785427	0.687613	0.068841
15.36	1.66272	0.150995	1.75544	0.169112	1.00293	0.0680487	0.766262	0.124763	0.937984	0.0715251	0.839084	0.122409
15.775	1.67438	0.152272	1.75832	0.211415	0.995409	0.0680009	0.812841	0.147827	1.01129	0.0908296	0.781342	0.0859322
16.19	1.59458	0.143441	1.92812	0.196332	0.973751	0.0585576	0.796791	0.126447	1.01458	0.0898074	0.662237	0.121291
16.605	1.50669	0.144048	1.92337	0.212394	1.03319	0.0754532	0.743275	0.158327	0.953802	0.0775564	0.784504	0.0826653
17.02	1.47575	0.143036	1.90096	0.213778	1.03023	0.0627404	0.827977	0.172051	1.06548	0.0906254	0.771758	0.096612
17.436	1.6076	0.196206	1.9683	0.182595	1.10208	0.0918185	0.873512	0.175399	1.03291	0.111592	0.906146	0.170254
17.851	1.60659	0.199848	2.36138	0.249217	1.02889	0.0714471	0.874281	0.212382	1.07998	0.106704	0.801196	0.155762
18.266	1.76433	0.27217	2.16095	0.176274	0.977288	0.0707499	0.818501	0.214918	1.11461	0.112496	0.832569	0.174387
18.681	1.94056	0.333718	2.0733	0.209152	1.0566	0.106358	0.823133	0.235118	1.0868	0.107893	1.00173	0.142641
19.096					1.0267	0.0652491	0.794111	0.220954	1.14944	0.115577	0.860327	0.175831
19.511					1.04975	0.0696977	0.894981	0.227448	1.14535	0.120321	0.938344	0.19802
19.926					1.06885	0.0666494	0.935759	0.227174	1.16178	0.134788	0.990113	0.178561
20.342					1.08073	0.0662035	0.961155	0.226289	1.16738	0.133599	1.02958	0.206376
20.757					1.08525	0.0714473	0.952192	0.226306	1.12769	0.122571	0.90044	0.202649
21.172					1.06236	0.0685032	0.889744	0.227417	1.10184	0.120622	1.07942	0.225788
21.587					1.10321	0.0842753	0.901259	0.208611	1.05982	0.0977711	0.989728	0.169254
22.002					1.0953	0.0777271	0.99337	0.266727	1.1208	0.115432	1.03394	0.191253
22.417					1.07525	0.0756129	0.997515	0.255665	1.16259	0.125087	1.05276	0.292868
22.832					1.11545	0.0833228	0.964144	0.284842	1.11757	0.123035	1.10126	0.224411
23.247					1.16692	0.0697444	1.02264	0.284508	1.09292	0.106329	1.09734	0.322058

## Sheet: Fig. S2G
WT, 3rd instar larvae	WT + GFP, 3rd instar larvae	WT, 10 day-old adult	WT + GFP, 10 day-old adult	WT, 30 day-old adult	WT + GFP, 30 day-old adult
0.793	2.2729	0.812	0.965053	0.575	0.281665
2.183	3.16561	0.581	0.204066	0.585	0.918004
3.581	3.74326	0.642	0.653007	0.521	0.30999
4.704	4.51317	0.502	0.583736	1.044	0.486009
2.048	4.27316	0.63	0.776672	0.799	0.233813
3.784	1.80982	0.701		0.752
3.436	1.29188	0.579		0.566
4.571	3.95686	0.47		0.493
4.339		1.487		0.421
0.756		0.977		0.312
6.04		0.773		0.628
5.517		0.769		0.328
		1.176		0.462
		0.758		0.851
		0.398
		0.569
		0.929
		0.935
		0.253
		0.482
		0.794
		0.478
		1.482
		0.563
